# Supplementary material for: Gastric Enteric Glial Cells: A New Contributor to the Synucleinopathies in the MPTP-Induced Parkinsonism Mouse
Source: Molecules. 2022 Nov 1;27(21):7414. doi: 10.3390/molecules27217414 (PMC9656042; doi:10.3390/molecules27217414)
Supplement: Supplementary file 1 [file molecules-27-07414-s001.zip]

Archive with 1 entries (1 files):
- molecules-1983521-supplementary.pdf
